# Supplementary material for: New Autonomous Water-Enabled Self-Healing Coating Material with Antibacterial-Agent-Releasing Properties
Source: Pharmaceutics. 2022 May 7;14(5):1005. doi: 10.3390/pharmaceutics14051005 (PMC9143542; doi:10.3390/pharmaceutics14051005)
Supplement: Supplementary file 1 [file pharmaceutics-14-01005-s001.zip]

Archive with 1 entries (1 files):
- pharmaceutics-1662845-supplementary.pdf
